# Supplementary material for: Efficacy and Mechanism of Angiotensin II Receptor Blocker Treatment in Experimental Abdominal Aortic Aneurysms
Source: PLoS One. 2012 Dec 3;7(12):e49642. doi: 10.1371/journal.pone.0049642 (PMC3513299; doi:10.1371/journal.pone.0049642)
Supplement: Table S1 — (XLSX) [file pone.0049642.s001.xlsx]

## Sheet: Sheet1
Gene	Function	Category
Alox5	arachidonic 5-lipoxygenase alpha a member of the lipoxygenase gene family and plays a dual role in the synthesis of leukotrienes from arachidonic acid.	Inflammation/ Immune response
CCL2	Monocyte chemotactic and activating factor Chemotactic factor that attracts monocytes and basophils but not neutrophils or eosinophils. Augments monocyte anti-tumor activity. Has been implicated in the pathogenesis of diseases characterized by monocytic infiltrates, like psoriasis, rheumatoid arthritis or atherosclerosis. May be involved in the recruitment of monocytes into the arterial wall duri…	Inflammation/ Immune response
CCL5	T-cell-specific protein RANTES2 Chemoattractant for blood monocytes, memory T-helper cells and eosinophils. Causes the release of histamine from basophils and activates eosinophils.	Inflammation/ Immune response
Ccl9	MIP-3 Shows chemotactic activity for monocytes, resting T-lymphocytes, and neutrophils, but not for activated lymphocytes.	Inflammation/ Immune response
Ccr2	C-C chemokine receptor type 2 Receptor for the MCP-1, MCP-3 and MCP-4 chemokines. Transduces a signal by increasing the intracellular calcium ions level.	Inflammation/ Immune response
Ccr5	C-C chemokine receptor type 5 The ligands of this receptor include monocyte chemoattractant protein 2 (MCP-2), macrophage inflammatory protein 1 alpha (MIP-1 alpha), macrophage inflammatory protein 1 beta (MIP-1 beta) and regulated on activation normal T expressed and secreted protein (RANTES).	Inflammation/ Immune response
CD3D	T-cell receptor T3 delta chain The protein encoded by this gene is part of the T-cell receptor/CD3 complex (TCR/CD3 complex) and is involved in T-cell development and signal transduction.	Inflammation/ Immune response
Col1a1	collagen, type I, alpha This gene encodes the pro-alpha1 chains of type I collagen whose triple helix comprises two alpha1 chains and one alpha2 chain. Type I is a fibril-forming collagen found in most connective tissues and is abundant in bone, cornea, dermis and tendon.	Inflammation/ Immune response
COl3A1	alpha1 (III) collagen. This gene encodes the pro-alpha1 chains of type III collagen, a fibrillar collagen that is found in extensible connective tissues	Extracellular Matrix Formation/ Degradation
CSF1	colony stimulating factor 1 The protein encoded by this gene is a cytokine that controls the production, differentiation, and function of macrophages. Cytokine that plays an essential role in the regulation of survival, proliferation and differentiation of hematopoietic precursor cells, especially mononuclear phagocytes, such as macrophages and monocytes. Promotes the release of proinflammatory c…	Inflammation/ Immune response
Ctsb	Cathepsin B Thiol protease which is believed to participate in intracellular degradation and turnover of proteins.	Extracellular Matrix Formation/ Degradation
Ctsh	Cathepsin H The protein encoded by this gene is a lysosomal cysteine proteinase important in the overall degradation of lysosomal proteins	Extracellular Matrix Formation/ Degradation
Ctsk	Cathepsin K is a lysosomal cysteine proteinase involved in bone remodeling and resorptionDisplays potent endoprotease activity against fibrinogen at acid pH. May play an important role in extracellular matrix degradation	Extracellular Matrix Formation/ Degradation
Ctss	cathepsin S The protein encoded by this gene, a member of the peptidase C1 family, is a lysosomal cysteine proteinase that may participate in the degradation of antigenic proteins to peptides for presentation on MHC class II molecules.	Extracellular Matrix Formation/ Degradation
Cxcl1	chemokine (C-X-C motif) ligand 1 This gene encodes a member of the CXC subfamily of chemokines. The encoded protein is a secreted growth factor that signal through the G-protein coupled receptor, CXC receptor 2. This protein plays a role in inflammation and as a chemoattractant for neutrophils.	Inflammation/ Apopotosis
Cxcl12	chemokine (C-X-C motif) ligand Chemoattractant active on T-lymphocytes, monocytes, but not neutrophils. Activates the C-X-C chemokine receptor CXCR4 to induce a rapid and transient rise in the level of intracellular calcium ions and chemotaxis.	Inflammation/ Immune response
Cxcl13	Chemotactic for B-lymphocytes but not for T-lymphocytes, monocytes and neutrophils. Does not induce calcium release in B-lymphocytes	Inflammation/ Immune response
Cxcl16	CXC chemokine ligand 16 Acts as a scavenger receptor on macrophages, which specifically binds to OxLDL (oxidized low density lipoprotein), suggesting that it may be involved in pathophysiology such as atherogenesis (By similarity). Induces a strong chemotactic response	Inflammation/ Immune response/ Atherosclerosis
Cxcl5	C-X-C motif chemokine 5 Involved in neutrophil activation. In vitro, ENA-78(8-78) and ENA-78(9-78) show a threefold higher chemotactic activity for neutrophil granulocytes	Inflammation/ Immune response
Cxcr4	chemokine (C-X-C motif), receptor 4 Receptor for the C-X-C chemokine CXCL12/SDF-1 that transduces a signal by increasing intracellular calcium ion levels and enhancing MAPK1/MAPK3 activation. Acts as a receptor for extracellular ubiquitin; leading to enhanced intracellular calcium ions and reduced cellular cAMP levels	Inflammation/ Immune response
Cyba	p22phox Critical component of the membrane-bound oxidase of phagocytes that generates superoxide. Associates with NOX3 to form a functional NADPH oxidase constitutively generating superoxide	Inflammation/ Oxidative Stress
Cybb	Cytochrome b (-245) is composed of cytochrome b alpha (CYBA) and beta (CYBB) chain. It has been proposed as a primary component of the microbicidal oxidase system of phagocytes.	Inflammation/ Oxidative Stress
Ddah1	Hydrolyzes N(G),N(G)-dimethyl-L-arginine (ADMA) and N(G)-monomethyl-L-arginine (MMA) which act as inhibitors of NOS. Has therefore a role in the regulation of nitric oxide generation	Inflammation/ Oxidative Stress
Ddah2	Hydrolyzes N(G),N(G)-dimethyl-L-arginine (ADMA) and N(G)-monomethyl-L-arginine (MMA) which act as inhibitors of NOS. Has therefore a role in the regulation of nitric oxide generation	Inflammation/ Oxidative Stress
EDN1	endothelin-1 This peptide is a potent vasoconstrictor and is produced by vascular endothelial cells. Endothelin 1 also can affect the central nervous system. Two transcript variants encoding different isoforms have been found for this gene	SMC Proliferation/Apoptosis
EDNRA	Endothelin recepetor-A gene encodes the receptor for endothelin-1, a peptide that plays a role in potent and long-lasting vasoconstriction.They are located primarily in the vascular smooth muscle where they play a role in vasoconstriction and cell proliferation	Signal transduction
ELN	elastin a protein that is one of the two components of elastic fibers. The encoded protein is rich in hydrophobic amino acids such as glycine and proline, which form mobile hydrophobic regions bounded by crosslinks between lysine residues	Extracellular Matrix Formation/ Degradation
Epas1	endothelial PAS domain protein This gene encodes a transcription factor involved in the induction of genes regulated by oxygen, which is induced as oxygen levels fall. The encoded protein contains a basic-helix-loop-helix domain protein dimerization domain as well as a domain found in proteins in signal transduction pathways which respond to oxygen levels	Signal transduction
FADD	FAS-associating death domain-containing protein Apoptotic adaptor molecule that recruits caspase-8 or caspase-10 to the activated Fas (CD95) or TNFR-1 receptors. The resulting aggregate called the death inducing signaling complex (DISC) performs caspase-8 proteolytic activation.	Inflammation/ Apopotosis
HIF1a	This gene encodes the alpha subunit of transcription factor hypoxia-inducible factor-1 (HIF-1), which is a heterodimer composed of an alpha and a beta subunit. HIF-1 functions as a master regulator of cellular and systemic homeostatic response to hypoxia by activating transcription of many genes, including those involved in energy metabolism, angiogenesis, apoptosis, and other genes whose protein…	Inflammation/ Oxidative Stress
HMOX1	heme oxygenase-1,rate limiting enzyme in the degradation of heme to biliverdin,inducible form,ubiquitously expressed following induction by several stresses,potent anti-inflammatory proteins whenever oxidation injury takes place	Inflammation/ Oxidative Stress
Icam1	intercellular adhesion molecule 1 a cell surface glycoprotein which is typically expressed on endothelial cells and cells of the immune system. It binds to integrins of type CD11a / CD18, or CD11b / CD18	Inflammation/ Immune response
Igf1	insulin-like growth factor 1 The protein encoded by this gene is similar to insulin in function and structure and is a member of a family of proteins involved in mediating growth and development.	Signal transduction
IL-18	interleukin 18 The protein encoded by this gene is a proinflammatory cytokine that augments natural killer cell activity in spleen cells, and stimulates interferon gamma production in T-helper type I cells.	Inflammation/ Immune response
Il-1b	The protein encoded by this gene is a member of the interleukin 1 cytokine family. This cytokine is produced by activated macrophages as a proprotein, which is proteolytically processed to its active form by caspase 1 (CASP1/ICE). This cytokine is an important mediator of the inflammatory response, and is involved in a variety of cellular activities, including cell proliferation, differentiation,…	Inflammation/ Immune response
Il1r1	interleukin 1 receptor, type I The protein encoded by this gene is a cytokine receptor that belongs to the interleukin 1 receptor family. This protein is a receptor for interleukin alpha (IL1A), interleukin beta (IL1B), and interleukin 1 receptor, type I(IL1R1/IL1RA). It is an important mediator involved in many cytokine induced immune and inflammatory responses.	Inflammation/ Immune response
Il7r	interleukin 7 receptor The protein encoded by this gene is a receptor for interleukine 7 (IL7). The function of this receptor requires the interleukin 2 receptor, gamma chain (IL2RG), which is a common gamma chain shared by the receptors of various cytokines, including interleukine 2, 4, 7, 9, and 15.	Inflammation/ Immune response
Itgal	Leukocyte adhesion glycoprotein LFA-1 alpha chain	Inflammation/ Immune response
Itgam	Integrin alpha-L/beta-2 is a receptor for ICAM1, ICAM2, ICAM3 and ICAM4. It is involved in a variety of immune phenomena including leukocyte-endothelial cell interaction, cytotoxic T-cell mediated killing, and antibody dependent killing by granulocytes and monocytes	Inflammation/ Immune response
Itgb2	Cell surface adhesion glycoproteins LFA-1 Integrins are known to participate in cell adhesion as well as cell-surface mediated signalling. Integrin alpha-L/beta-2 is a receptor for ICAM1, ICAM2, ICAM3 and ICAM4. Integrins	Inflammation/ Immune response
LCN2	neutrophil gelatinase-associated lipocalin2 Iron-trafficking protein involved in multiple processes such as apoptosis, innate immunity and renal development	Inflammation/ Apopotosis
LOX	lysyl oxidase The protein encoded by this gene is an extracellular copper enzyme that initiates the crosslinking of collagens and elastin	Extracellular Matrix Formation/ Degradation
MAPK14	Serine/threonine kinase which acts as an essential component of the MAP kinase signal transduction pathway.MAPK14 is one of the four p38 MAPKs which play an important role in the cascades of cellular responses evoked by extracellular stimuli such as proinflammatory cytokines or physical stress leading to direct activation of transcription factors.	Signal transduction
MAPK8	Serine/threonine-protein kinase involved in various processes such as cell proliferation, differentiation, migration, transformation and programmed cell death. Extracellular stimuli such as proinflammatory cytokines or physical stress stimulate the stress-activated protein kinase/c-Jun N-terminal kinase (SAP/JNK) signaling pathway.	Signal transduction
MMP12	matrix metallopeptidase 12 involved in tissue injury and remodeling. Has significant elastolytic activity.	Extracellular Matrix Formation/ Degradation
MMP2	Matrix metalloproteinase-2 Ubiquitinous metalloproteinase that is involved in diverse functions such as remodeling of the vasculature, angiogenesis, tissue repair, tumor invasion, inflammation, and atherosclerotic plaque rupture. As well as degrading extracellular matrix proteins, can also act on several nonmatrix proteins such as big endothelial 1 and beta-type CGRP promoting vasoconstriction.	Extracellular Matrix Formation/ Degradation
Mmp3	Matrix metalloproteinase-3 This gene encodes an enzyme which degrades fibronectin, laminin, collagens III, IV, IX, and X, and cartilage proteoglycans	Extracellular Matrix Formation/ Degradation
MMP8	The MMP8 enzyme encoded by this gene is stored in secondary granules within neutrophils and is activated by autolytic cleavage. Its function is degradation of type I, II and III collagens	Extracellular Matrix Formation/ Degradation
MMP9	matrix metalloproteinase 9 The enzyme encoded by this gene degrades type IV and V collagens	Extracellular Matrix Formation/ Degradation
NFKB	NFkappaB NF-kappaB (nuclear factor-kappa B) is a rapidly acting primary transcription factor found in all cell types. It is involved in cellular responses to stimuli such as cytokines and stress and plays a key role in regulating the immune response to infection	Inflammation/ Immune response
NLRP3	Vasopressin receptor May function as an inducer of apoptosis. Interacts selectively with ASC and this complex may function as an upstream activator of NF-kappa-B signaling.	Inflammation/ Apopotosis
Osmr	oncostatin M receptor1 Associates with IL31RA to form the IL31 receptor. Binds IL31 to activate STAT3 and possibly STAT1 and STAT5. Capable of transducing OSM-specific signaling events	Signal transduction
P4ha1	prolyl 4-hydroxylase, alpha polypeptide Catalyzes the post-translational formation of 4-hydroxyproline in -Xaa-Pro-Gly- sequences in collagens and other proteins	Extracellular Matrix Formation/ Degradation
Plat	tissue plasminogen activator Converts the abundant, but inactive, zymogen plasminogen to plasmin by hydrolyzing a single Arg-Val bond in plasminogen. By controlling plasmin-mediated proteolysis, it plays an important role in tissue remodeling and degradation, in cell migration and many other physiopathological events.	Extracellular Matrix Formation/ Degradation
PLAU	Urokinase-type plasminogen activator2Specifically cleave the zymogen plasminogen to form the active enzyme plasmin	Extracellular Matrix Formation/ Degradation
PLG	plasminogen Plasmin dissolves the fibrin of blood clots and acts as a proteolytic factor in a variety of other processes including embryonic development, tissue remodeling, tumor invasion, and inflammation.	Fibrinolysis
PLOD1	procollagen-lysine, 2-oxoglutarate Forms hydroxylysine residues in -Xaa-Lys-Gly- sequences in collagens. These hydroxylysines serve as sites of attachment for carbohydrate units and are essential for the stability of the intermolecular collagen cross-links	Extracellular Matrix Formation/ Degradation
PRF1	perforin 1 Plays a key role in secretory granule-dependent cell death, and in defense against virus-infected or neoplastic cells. Plays an important role in killing other cells that are recognized as non-self by the immune system, e.g. in transplant rejection or some forms of autoimmune disease.	Inflammation/ Immune response
PTGS2	prostaglandin-endoperoxide synthase 2 Mediates the formation of prostaglandins from arachidonate. May have a role as a major mediator of inflammation and/or a role for prostanoid signaling in activity-dependent plasticity	Inflammation/ Immune response
Rac1	ras-related C3 botulinum toxin substrate 1 Plasma membrane-associated small GTPase which cycles between active GTP-bound and inactive GDP-bound states. In its active state, binds to a variety of effector proteins to regulate cellular responses such as secretory processes, phagocytosis of apoptotic cells, epithelial cell polarization and growth-factor induced formation of membrane ruffles.	Signal transduction
Rac2	ras-related C3 botulinum toxin substrate 2 Plasma membrane-associated small GTPase which cycles between active GTP-bound and inactive GDP-bound states. In its active state, binds to a variety of effector proteins to regulate cellular responses such as secretory processes, phagocytosis of apoptotic cells, epithelial cell polarization and growth-factor induced formation of membrane ruffles.	Signal transduction
Runx	runt-related transcription factor This gene is a member of the RUNX family of transcription factors and encodes a nuclear protein with an Runt DNA-binding domain. This protein is essential for osteoblastic differentiation and skeletal morphogenesis and acts as a scaffold for nucleic acids and regulatory factors involved in skeletal gene expression.	Signal transduction
Serpine	peptidase inhibitor, clade E Serine protease inhibitor. This inhibitor acts as 'bait' for tissue plasminogen activator, urokinase, protein C and matriptase-3/TMPRSS7. Its rapid interaction with PLAT may function as a major control point in the regulation of fibrinolysis	Fibrinolysis
SPP1	osteopontin Acts as a cytokine involved in enhancing production of interferon-gamma and interleukin-12 and reducing production of interleukin-10 and is essential in the pathway that leads to type I immunity Binds tightly to hydroxyapatite. Appears to form an integral part of the mineralized matrix. Probably important to cell-matrix interaction	Inflammation/ Immune response
TGFB	TGF-beta 1 protein Multifunctional protein that controls proliferation, differentiation and other functions in many cell types	Signal transduction
Thbs1	thrombospondin-1 Adhesive glycoprotein that mediates cell-to-cell and cell-to-matrix interactions. Binds heparin. May play a role in dentinogenesis and/or maintenance of dentin and dental pulp (By similarity). Ligand for CD36 mediating antiangiogenic properties	Extracellular Matrix Formation/ Degradation
Thbs2	thrombospondin-2 Adhesive glycoprotein that mediates cell-to-cell and cell-to-matrix interactions. Binds heparin. May play a role in dentinogenesis and/or maintenance of dentin and dental pulp (By similarity). Ligand for CD36 mediating antiangiogenic properties	Extracellular Matrix Formation/ Degradation
TIMP-1	Tissue inhibitor of metalloproteinases Complexes with metalloproteinases (such as collagenases) and irreversibly inactivates them by binding to their catalytic zinc cofactor	Extracellular Matrix Formation/ Degradation
Vav1	Vav1 Couples tyrosine kinase signals with the activation of the Rho/Rac GTPases, thus leading to cell differentiation and/or proliferation	Signal transduction
Vcam1	Important in cell-cell recognition. Appears to function in leukocyte-endothelial cell adhesion. Interacts with the beta-1 integrin VLA4 on leukocytes, and mediates both adhesion and signal transduction.	Inflammation/ Immune response
Wnt4	WNT-4 Ligand for members of the frizzled family of seven transmembrane receptors. Probable developmental protein. May be a signaling molecule which affects the development of discrete regions of tissues. Is likely to signal over only few cell diameters	Signal transduction
B2M	Endogenous control	Endogenous control
Gapdh	Endogenous control	Endogenous control
